# Supplementary material for: Endemic potential of Chagas disease in the U.S. southwest: updated surveillance of infected Triatomines from the U.S.-Mexico border region
Source: Epidemiol Infect. 2025 Oct 27;153:e132. doi: 10.1017/S095026882510071X (PMC12641299; doi:10.1017/S095026882510071X)
Supplement: Farani et al. supplementary material [file S095026882510071Xsup001.xlsx]

## Sheet: Sheet1
Supplementary Table 1. Supplementary Table 1. Sequencing results of Trypanosoma cruzi satellite DNA (SatDNA) from triatomine vectors collected in El Paso, Texas, and southern New Mexico.
Sample ID	Sequence	Acession Number	Description	E-Value	Identity %
2	AATTCCTCCAAGCAGCGGATAGTTCAGGGTTGTTTGGTGTCCAGTGTATGAACACGCAAACAGATATTGACAGAGAGTGCCTCTGACTCCCACCATTCACAATCGGAAACAAAAATTTGGACCACAACGTGTGATGCAGCAGCCGCTCGAAAACGATCAGCCGATT	OM730064.1	Trypanosoma cruzi clone R20D satellite sequence	6e-76	99.39
3	AATTCCTCCAAGCAGCGGATAATTCAGGGTTGTTTGGTGTCCAGTGCATGAACACGCAAACAGATAGTGACAGAGTGTGTCTCTGACTCCCACCATTCATAATTGGAAGCAAAAATTTGGGCCACAACGTGTGATGCAGCGACCGCTCGAAAACGATCAGCCGATT	AY520032.1	Trypanosoma cruzi clone ClBF06 satellite sequence	3e-69	96.95
5	TAATTCCTCCAAGCAGCGGATAGTTCAGGGTTGTTTGGTGTCCAGTGTGTGAACACGCAAACATACATTGAAAGAGAGTGTCTCTGACTCCCGCCATTCATAATTCAAAACAAAAATTTAGACCACAGCGTGTGGTGCAGCAGCCGCTCGAAAACGATCAGCCGATT	FJ768483.1	Trypanosoma cruzi strain 115 clone B09 satellite sequence	6e-76	99.39
6	AATTCCTCCAAGCAGCGGATAGTTCAGGGTTGTTTGGTGTCCAGTGCACGAACACGCAAACAGATAGTGACAGAGTGTGTCTCTGACTCCCACCATTCATAATTGGAAACAAAAATTTGGACCACAACGTGTGATGCAGCAGCCGCTCGAAAACGATCAGCCGATTA	AY520019.1	Trypanosoma cruzi clone ClC18c12 satellite sequence	1e-77	100
7	AATTCCTCCAAGCAGCGGATAGTTCAGGGTTGTTTGGTGTCCAGTGTGTGAACACGCAAACAGATATTAACAGAGAGCGTCTCTGACTCCCACCATTCACAATCGGAAACAAAAATTTGGACCACAACGTGTGATGCAGCAGCCGCTCGAAAACGATCAGCCGATTA	AY520077.1	Trypanosoma cruzi clone YE01 satellite sequence	3e-74	98.78
8	AATTCCTCCAAGCAGCGGATAATTCAGGGTTGTTTGGTGTCCAGTGTGTGAACACGCAAACATATAGTGACAGAGAGTGTCTCTGACTCCCACCATTCATAAATGGAAACAAAAATTTGGACCACAACGTGTGATGCAGCCACTGCTCGAAAACGATCAGCCGATT	AY520038.1	Trypanosoma cruzi clone ClBD07 satellite sequence	6e-71	97.56
10	AATCGGCTGATCGTTTTCGAGCGGCTGCTGCATCACACGTTGTGGTCCAAATTTTTGTTTCCGATTGTGAATGGTGGGAGTCAGAGGCACTCTCTGTCAATATCTGTTTGCGTGTTCACACACTGGACACCAAACAACCCTGAACTATCCGCTGCTTGGAGGAATTA	OM730061.1	Trypanosoma cruzi clone R10I satellite sequence	3e-78	100
11	AATCGGCTGATCGTTTTCGAGCGGCTGCTGCATCACACGTTGTGGTCCAAATTTTTGTTTTCGATTGCGAATGGTGGGAGTCAGAGGCACTGTCTGTCAATATCTGTTTGCGTGTTCACACACTGGACACCAAACAACCATGAACTATCCGCTGCTTGGAGGAATT	OM730064.1	Trypanosoma cruzi clone R20D satellite sequence	6e-71	97.56
12	AATCGGCTGATCGTTTTCGAGCGGCTGCTGCATCACACGTTGTGGTCCAAATTTTTGTTTCCGATTGTGAATGGTGGGAGTCAGAGACACTCTCTGTCACTATCTGTTTGCGTGTTCACACACTGGACACCAAACAACCCTGAACTATCCGCTGCTTGGAGGAATTA	OM730049.1	Trypanosoma cruzi clone R2H satellite sequence	1e-77	100
13	AATCGGCTGATCGTTTTCGAGCGGCTGCTGCATCACACGTTGTGGTCCAAATTTTTGTTTCCGATTGTGAATGGTGGGAGTCAGAGGCACTCTCTGTCAATATCTGTTTGCGTGTTCACACACTGGACACCAAACAACCCTGAACTATCCGCTGCTTGGAGGAATTA	OM730061.1	Trypanosoma cruzi clone R10I satellite sequence	3e-78	100
14	TAATTCCTCCAAGCAGCGGATAGTTCAGGGTTGTTTGGTGTCCAGTGTGTGCACACGCAAACATACATTGAAAGAGAGTGCCTCTGACTCCCGCCATTCATAATTCGAAACAAAAACATAGACCACAACGTGTGGTGCAGCAGCCGCTCGAAAACGATCAGCCGATT	LT220316.1	Trypanosoma cruzi microsatellite DNA locus cl13.1, clone cl13.1	1e-77	100
15	AATCGGCTGATCGTTTTCGAGCGGCTGCTGCACCACACGTTGTGGTCTAAATTTTTGTTTCCGATTGTGAATGGTGGGAGTCAGAGACACTCTCTTTCAATGTATGTTTGCGTGTTCACACACTGGACACCAAACAACCCTGAACTATCCGCTGCTTGGAGGAATTA	LT220332.1	Trypanosoma cruzi microsatellite DNA locus cl16.1, clone Las Palomas 163	3e-69	96.95
16	AATCGGCTGATCGTTTTCGAGCGGCTGCTGCATCACACGTTGTGGTCCAAATTTTTGTTTCCAATTATGAATGGTGGGAGTCAGAGGCACTCTCTGTCAATATCTGTTTGCGTGTTCACACACTGGACACCAAACAACCCTGAACTATCCGCTGCTTGGAGGAATTA	OM730048.1	Trypanosoma cruzi clone R2G satellite sequence	1e-77	100
17	AATCGGCTGATCGTTTTCGAGCGGCCGCTGCATCACACGTCGTGGTCTAAATTTTTGTTTCCGATTGTGAATGGTGGGAGTCAGAGGCACTCTCTGTCAATATCTGTTTGCGTGTTCACACACTGGACACCAAACAACCCTGAATTATCCGCTGCTTGGAGGAATT	OM730060.1	Trypanosoma cruzi clone R9S satellite sequence	3e-74	98.78
18	TAATTCCTCCAAGCAGCGGATAGTTCAGGGTTGTTTGGTGTCCAGTGTGTGAACACGCAAACAGATATTGACAGAGAGTGCCTCTGGCTCCCACCATTCACAATCGGAAACAAAAATTTGGACCACAACGTGTGATGCAGCGGCCGCTCGAAAACGATCAGCCGATT	OM730052.1	Trypanosoma cruzi clone R4J satellite sequence	2e-76	99.39
19	AATCGGCTGATCGTTTTCGAGCGGCTGCTGCATCACACGTTGTGGTCCAAATTTTTGTTTCCAATTATGAATGGTGGGAGTCAGAGACACTCTCTGTCACTATCTGTTTGCGTGTTCACACACTGGACACCAAACAACCCTGAATTATCCGCTGCTTGGAGGAATT	OM730059.1	Trypanosoma cruzi clone R9J satellite sequence	2e-75	99.39
20	AATCGGCTGATCGTTTTCGAGCGGCTGCTGCATCACACGTTGTGGTCCAAATTTTTGTTTCCGATTGTGAATGGTGGGAGTCAGAGGCACTCTCTGTCACTATCTGTTTGCGTGTTCACACACTGGACACCAAACAACCCTGAACTATCCGCTGCTTGGAGGAATTA	OM730061.1	Trypanosoma cruzi clone R10I satellite sequence	2e-76	99.39
21	AATCGGCTGATCGTTTTCGAGCGGCTGCTGCATCACATGTTGTGGTCTAAATTTTTGTTTCCAATTATGAATGATGGGGGTCAGAGGTACTCTCTGTCACTATCTGTTTGCGTGTTCACACACTGGACACCAAACAACCCTGAATTATCCGCTGCTTGGAGGAATTA	OM730055.1	Trypanosoma cruzi clone R8I satellite sequence	2e-75	99.39
22	TAATTCCTCCAAGCAGCGGATAGTTCAGGGTTGTTTGGTGTCCAGTGTGTGAACACGCAAACAGATATTGACAGAGAGTGTCTCTGACTCCCACCATTCACAATCGGAAACAAAAATTTGGACCACAACGTGTGATGCAGCGGCCGCTCGAAAACGATCAGCCGAT	OM730038.1	Trypanosoma cruzi clone M5 satellite sequence	1e-77	100
23	AATCGGCTGATCGTTTTCGAGCGGCTGCTGCACCACACGTTGTGGTCTATATTTTTGTTTCGAATTATGAATGGTGGGAGTCAGAGGCACTCTCTTTCAATGTCTGTTTGCGTGTTCACACACTGGACACCAAACAACCCTGAACTATCCGCTGCTTGGAGGAATT	LT220332.1	Trypanosoma cruzi microsatellite DNA locus cl16.1, clone Las Palomas 163	1e-72	98.17
24	AATTCCTCCAAGCAGCGGATAATTCAGGGTTGTTTGGTGTCCAGTGTGTGAACACGCAAACAGATATTGACAGAGAGTGTCTCTGACTCCCACCATTCACAATCGGAAACAAAAATTTAGACCACAACGTGTGATGCAGCAGCCGCTCGAAAACGATCAGCCGATT	OM730070.1	Trypanosoma cruzi clone R26E satellite sequence	3e-74	98.78
26	TAATTCCTCCAAGCAGCGGATAGTTCAGGGTTGTTTGGTGTCCAGTGTGTGAACACGCAAACATACATTGAAAGAGAGTGTCTCTGACTCCCGCCATTCATAATTCGAAACAAAAACATAGACCACAACGTGTGGTGCAGCAGCCGCTCGAAAACGATCAGCCGATT	LT220336.1	Trypanosoma cruzi microsatellite DNA locus cl20.1, clone Las Palomas 163	6e-76	99.39
